# Supplementary material for: Distinct cellular and molecular mechanisms contribute to the specificity of the two Drosophila melanogaster chitin synthases in chitin deposition
Source: PLoS Genet. 2025 Sep 8;21(9):e1011847. doi: 10.1371/journal.pgen.1011847 (PMC12431666; doi:10.1371/journal.pgen.1011847)
Supplement: S1 File — Table indicating the genotype of the fly lines crossed to obtain the genetic combinations analysed. The phenotypic character analysed is indicated (e.g. deposition of chitin in the PM, trachea, etc). The penetrance of the phenotype is indicated as the number of embryos/larvae of the indicated genetic combination showing the phenotype with respect the total number of embryos/larvae analysed. (XLSX) [file pgen.1011847.s008.xlsx]

## Sheet: Sheet1
	Genetic Cross	Genetic combination analysed	Presence of chitin in PM (proventriculus+midgut layer) (larva)	Presence of chitin in midgut lumen (larva)	Presence of chitin in trachea (embryo)	Presence of chitin in Salivary gland (embryo)
	Df(3L)BSC233/TM6 X Df(3L)BSC284/TM6	Df(3L)BSC233/Df(3L)BSC284	No (12/12)	Yes (12/12)	NA	NA
	Df(3L)BSC233/TM6 X Df(3L)BSC284/TM6	Df(3L)BSC233 or Df(3L)BSC284 /TM6	Yes (9/9)	Yes (9/9)	NA	NA
	PRGal4/CyO; Df(3L)BSC233/TM6 X UASChs2GFP; Df(3L)BSC284/TM6	UASChs2GFP; Df(3L)BSC233/Df(3L)BSC284	No (8/8)	NA	NA	NA
	PRGal4/CyO; Df(3L)BSC233/TM6 X UASChs2GFP; Df(3L)BSC284/TM6	PRGal4/UASChs2GFP; Df(3L)BSC233/Df(3L)BSC284	Yes (8/8)	NA	NA	NA
	Mex1Gal4/CyO; Df(3L)BSC233/TM6 X UASChs2GFP; Df(3L)BSC284/TM6	Mex1Gal4/UASChs2GFP; Df(3L)BSC233/Df(3L)BSC284	No (9/9)	NA	NA	NA
	PRGal4/CyO; Df(3L)BSC233/TM6 X UASkkvGFP Df(3L)BSC284/TM6	PRGal4/UASkkvGFP; Df(3L)BSC233/Df(3L)BSC284	No (5/5)	NA	NA	NA
	PRGal4/CyO; Df(3L)BSC233/TM6 X UASreb; UASkkvGFP Df(3L)BSC284/TM6	PRGal4/UASreb; Df(3L)BSC233/UASkkvGFP Df(3L)BSC284	No (11/11)	NA	NA	NA
	btlGal4/CyO; kkvIB22/TM6 X kkvIB22 UASkkvGFP/TM6	btlGal4; kkvIB22/kkvIB22 UASkkvGFP	NA	NA	Yes (27/27)	NA
	btlGal4/CyO; kkvIB22/TM6 X UASChs2GFP; kkvIB22/TM6	btlGal4/UASChs2GFP; kkvIB22/kkvIB22	NA	NA	No (16/16)	NA
	fkhGal4 X UASreb; UASkkvGFP/TM6	fkhGal4/UASreb; UASkkvGFP	NA	NA	NA	Yes (5/5)
	fkhGal4 X UASreb; UASChs2GFP/TM3	fkhGal4/UASreb; UASChs2GFP	NA	NA	NA	No (6/6)
	PRGal4/CyO X UASexpRNAi/CyO; UASrebRNAi	fkhGal4/UASexpRNAi; UASrebRNAi	Yes (11/11)	NA	NA	NA
	btlGal4/CyO; kkvIB22/TM6 X UASkkv-Chs2GFP; kkvIB22/TM6	btlGal4/UASkkv-Chs2GFP; kkvIB22/kkvIB22	NA	NA	No (11/11)	NA
	btlGal4/CyO; kkvIB22/TM6 X kkvIB22 UASChs2-kkvGFP/TM6	btlGal4; kkvIB22/kkvIB22 UASChs2-kkvGFP	NA	NA	No (18/18)	NA
	PRGal4/CyO; Df(3L)BSC233/TM6 X UASkkv-Chs2GFP; Df(3L)BSC284/TM6	PRGal4/UASkkv-Chs2GFP; Df(3L)BSC233/Df(3L)BSC284	No (7/7)	NA	NA	NA
	PRGal4/CyO; Df(3L)BSC233/TM6 X UASChs2-kkvGFP; Df(3L)BSC284/TM6	PRGal4/UASChs2-kkvGFP; Df(3L)BSC233/Df(3L)BSC284	No (4/4)	NA	NA	NA
	(n/n)= indicates penetrance (number of embryos or larvae showing the indicated phenotype/number of embryos or larvae analysed)
	NA: not analysed/does not apply
