# Supplementary material for: Distinct cellular and molecular mechanisms contribute to the specificity of the two Drosophila melanogaster chitin synthases in chitin deposition
Source: PLoS Genet. 2025 Sep 8;21(9):e1011847. doi: 10.1371/journal.pgen.1011847 (PMC12431666; doi:10.1371/journal.pgen.1011847)
Supplement: S2 File — Pearson’s correlation coefficient data evaluating the colocalisation between Chs2-srcGFP and Chs2-KDEL for each cell analysed (n = 36 cells from 9 independent embryos). Statistical analysis (t test with Welch’s correction) indicates clear distinct pattern of accumulation of Chs2, mainly in the ER. These data refer to Fig 5H. (XLSX) [file pgen.1011847.s009.xlsx]

## Sheet: Sheet1
	Figure 5H
		Pearson's Coefficient
			Chs2-srcGFP	Chs2-KDEL				Column C	Chs2-srcGFP
	1	embryo1 - Cell-01_St10	0.04	0.662				vs.	vs,
	2	embryo1- Cell-02_St10	0.009	0.663				Column A	chs2-KDEL
	3	embryo2 Cell-01_St07	0.015	0.77
	4	embryo2- Cell-02_St05	0.067	0.616				Unpaired t test with Welch's correction
	5	embryo2- Cell-03_St05	0.017	0.652				P value	<0,0001
	6	embryo2- Cell-04_St05	0.143	0.698				P value summary	****
	7	embryo2- Cell-05_St09	0.157	0.717				Significantly different (P < 0.05)?	Yes
	8	embryo3- Cell-02_St10	0.165	0.631				One- or two-tailed P value?	Two-tailed
	9	embryo3- Cell-04_St13	0.106	0.64				Welch-corrected t, df	t=44,33, df=66,36
	10	embryo4- Cell-01_St07	0.076	0.609
	11	embryo4- Cell-02_St10	0.081	0.609				How big is the difference?
	12	embryo4- Cell-03_St11	0.115	0.698				Mean of column A	0.693
	13	embryo4- Cell-04_St13	0.034	0.614				Mean of column C	0.06403
	14	embryo4- Cell-05_St13	0.009	0.642				Difference between means (C - A) ± SEM	-0,6289 ± 0,01419
	15	embryo4- Cell-06_St12	0.015	0.674				95% confidence interval	-0,6573 to -0,6006
	16	embryo4- Cell-07_St10	0.059	0.759				R squared (eta squared)	0.9673
	17	embryo5- Cell-01_St10	0.016	0.616
	18	embryo5- Cell-03_St13	0.03	0.747				F test to compare variances
	19	embryo5- Cell-04_St15	0.004	0.699				F, DFn, Dfd	1,612, 35, 35
	20	embryo5- Cell-05_St27	0.013	0.593				P value	0.1629
	21	embryo6- Cell-01_St11	0.052	0.784				P value summary	ns
	22	embryo6- Cell-02_St02	0.023	0.703				Significantly different (P < 0.05)?	No
	23	embryo6- Cell-03_St08	0.092	0.653
	24	embryo7- Cell-01_St04	0.024	0.712				Data analyzed
	25	embryo7- Cell-02_St04	0.109	0.659				Sample size, column A	36
	26	embryo7- Cell-03_St03	0.009	0.658				Sample size, column C	36
	27	embryo7- Cell-04_St11	0.026	0.715
	28	embryo7- Cell-05_St16	0.184	0.733
	29	embryo7- Cell-06_St13	0.099	0.718
	30	embryo8- Cell-01_St21	0.099	0.723
	31	embryo8- Cell-02_St18	0.059	0.81
	32	embryo8- Cell-03_St18	0.011	0.799
	33	embryo8- Cell-04_St20	0.1	0.705
	34	embryo8- Cell-05_St11	0.109	0.817
	35	embryo8- Cell-06_St11	0.001	0.844
	36	embryo9- Cell-01_St12	0.137	0.605
		Average	0.0640278	0.692972
